# Supplementary material for: Development of an optimized protocol for protoplast-to-plant regeneration of selected varieties of Brassica oleracea L
Source: BMC Plant Biol. 2024 Dec 30;24:1279. doi: 10.1186/s12870-024-06005-4 (PMC11686882; doi:10.1186/s12870-024-06005-4)
Supplement: Supplementary file 1 — Supplementary Material 1. [file 12870_2024_6005_MOESM1_ESM.xlsx]

## Sheet: Table S1
Table S1. Independent samples Kruskal-Wallis test summary of division frequency in 5th and 15th day of culture for seven Brassica oleracea cultivars and three tested culture media
Factor	Test summary
	5th day	15th day
Cultivar
Total N	99	99
Test statistics	52.998	36.603
Degree of freedom	6	6
Asymptotic significance (P)	< 0.001	< 0.001
Culture medium
Total N	99	99
Test statistics	0.243	0.944
Degree of freedom	2	2
Asymptotic significance (P)	0.886	0.624
N number of observations

## Sheet: Table S2
Table S2. Significance levels obtained in Dunn’s multiple comparison test applied to division frequency in 5th and 15th day of culture for seven Brassica oleracea cultivars
5th day
	Haco	Kalibos	Casiopea	Red	Kapral	Scarlet	Vates
Haco		1.0	1.0	1.0	0.073	1.0	0.155
Kalibos	1.0		1.0	1.0	0.014	1.0	0.028
Casiopea	1.0	1.0		1.0	<0.001	1.0	0.001
Red	1.0	1.0	1.0		0.04	1.0	0.083
Kapral	0.073	0.014	<0.001	0.04		<0.001	1.0
Scarlet	1.0	1.0	1.0	1.0	<0.001		<0.001
Vates	0.155	0.028	0.001	0.083	1.0	<0.001
15th day
	Haco	Kalibos	Casiopea	Red	Kapral	Scarlet	Vates
Haco		1.0	1.0	1.0	0.002	1.0	0.003
Kalibos	1.0		1.0	1.0	0.288	1.0	0.475
Casiopea	1.0	1.0		1.0	0.004	1.0	0.004
Red	1.0	1.0	1.0		0.069	1.0	0.105
Kapral	0.002	0.288	0.004	0.069		0.025	1.0
Scarlet	1.0	1.0	1.0	1.0	0.025		0.029
Vates	0.003	0.475	0.004	0.105	1.0	0.029
Significant levels below 0.05 are in bold

## Sheet: Table S3
Table S3. Independent samples Kruskal-Wallis test summary of callus production for seven Brassica oleracea cultivars and three tested culture media
Factor	Test summary
Cultivar
Total N	791
Test statistics	217.481
Degree of freedom	6
Asymptotic significance (P)	<0.001
Culture medium
Total N	791
Test statistics	6.384
Degree of freedom	2
Asymptotic significance (P)	0.041
N number of observations

## Sheet: Table S4
Table S4. Significance levels obtained in Dunn’s multiple comparison test applied to microcallus production for seven Brassica oleracea cultivars and three tested culture media
cultivar
	Haco	Kalibos	Casiopea	Red	Kapral	Scarlet	Vates
Haco		0.429	1.0	<0.001	<0.001	0.391	<0.001
Kalibos	0.429		0.06	0.292	<0.001	1.0	<0.001
Casiopea	1.0	0.06		<0.001	<0.001	0.03	<0.001
Red	<0.001	0.292	<0.001		<0.001	0.054	<0.001
Kapral	<0.001	<0.001	<0.001	<0.001		<0.001	1.0
Scarlet	0.391	1.0	0.03	0.054	<0.001		<0.001
Vates	<0.001	<0.001	<0.001	<0.001	1.0	<0.001
culture medium
	CPPO1	Bras4	Bras5
CPPO1		0.035	1.0
Bras4	0.035		0.381
Bras5	1.0	0.381
Significant levels below 0.05 are in bold

## Sheet: Table S5
Table S5. Independent samples Kruskal-Wallis test summary of shoot development for six Brassica oleracea cultivars, three tested culture media, and three tested regeneration media
Factor	Test summary
Cultivar
Total N	509
Test statistics	26.875
Degree of freedom	5
Asymptotic significance (P)	<0.001
Culture medium
Total N	509
Test statistics	1.269
Degree of freedom	2
Asymptotic significance (P)	0.53
Regeneration medium
Total N	509
Test statistics	94.693
Degree of freedom	2
Asymptotic significance (P)	<0.001
N number of observations

## Sheet: Table S6
Table S6. Significance levels obtained in Dunn’s multiple comparison test applied to shoot development for six Brassica oleracea cultivars and three tested regeneration media
cultivar
	Kalibos	Casiopea	Red	Kapral	Scarlet	Vates
Kalibos		0.619	0.07	1.0	1.0	1.0
Casiopea	0.619		1.0	1.0	0.862	1.0
Red	0.07	1.0		0.501	0.112	0.464
Kapral	1.0	1.0	0.501		1.0	1.0
Scarlet	1.0	0.862	0.112	1.0		1.0
Vates	1.0	1.0	0.464	1.0	1.0
regeneration medium
	P	RBras3	RBras4
P		<0.001	<0.001
RBras3	<0.001		1.0
RBras4	<0.001	1.0

## Sheet: Table S7
Table S7. Shoot regeneration from the protoplast-derived callus colonies of six Brassica oleracea cultivars
cultivar	culture medium	regeneration medium	shoot regeneration (%)	SE
Kalibos	CPPO1	P	12.706	4.17355
Kalibos	CPPO1	RBras3	5.63847	5.63847
Kalibos	CPPO1	RBras4	0.779727	0.779727
Kalibos	Bras4	P	12.1873	5.91238
Kalibos	Bras4	RBras3	0.277778	0.277778
Kalibos	Bras4	RBras4	0.26455	0.26455
Kalibos	Bras5	P	16.485	9.26631
Kalibos	Bras5	RBras3	0	-
Kalibos	Bras5	RBras4	0	-
Casiopea	CPPO1	P	2.2	0.980816
Casiopea	CPPO1	RBras3	0	-
Casiopea	CPPO1	RBras4	0	-
Casiopea	Bras4	P	10.8749	5.95589
Casiopea	Bras4	RBras3	0.416667	0.416667
Casiopea	Bras4	RBras4	0
Casiopea	Bras5	P	3.56667	2.89329
Casiopea	Bras5	RBras3	0	-
Casiopea	Bras5	RBras4	0	-
Red	CPPO1	P	0	-
Red	CPPO1	RBras3	0	-
Red	CPPO1	RBras4	0	-
Red	Bras4	P	0	-
Red	Bras4	RBras3	0	-
Red	Bras4	RBras4	0	-
Red	Bras5	P	0.26	0.173333
Red	Bras5	RBras3	0.173611	0.173611
Red	Bras5	RBras4	0.277778	0.277778
Kapral	CPPO1	P	11.0818	4.66101
Kapral	CPPO1	RBras3	0	-
Kapral	CPPO1	RBras4	2.25	1.98781
Kapral	Bras4	P	5.1	2.50381
Kapral	Bras4	RBras3	1.48359	1.1398
Kapral	Bras4	RBras4	0	-
Kapral	Bras5	P	2.55	1.63131
Kapral	Bras5	RBras3	0	-
Kapral	Bras5	RBras4	0	-
Scarlet	CPPO1	P	1.325	0.601412
Scarlet	CPPO1	RBras3	0	-
Scarlet	CPPO1	RBras4	0	-
Scarlet	Bras4	P	1.36667	0.568535
Scarlet	Bras4	RBras3	0	-
Scarlet	Bras4	RBras4	0	-
Scarlet	Bras5	P	9.892	3.35074
Scarlet	Bras5	RBras3	0	-
Scarlet	Bras5	RBras4	0	-
Vates	CPPO1	P	19.65	6.55
Vates	CPPO1	RBras3	0	-
Vates	CPPO1	RBras4	2.29	1.80
Vates	Bras4	P	1.76	1.76
Vates	Bras4	RBras3	1.23	1.23
Vates	Bras4	RBras4	3.32	1.32
Vates	Bras5	P	0	-
Vates	Bras5	RBras3	0	-
Vates	Bras5	RBras4	0.87	0.63
